# Supplementary material for: Identification and analysis of MKK and MPK gene families in canola (Brassica napus L.)
Source: BMC Genomics. 2013 Jun 11;14:392. doi: 10.1186/1471-2164-14-392 (PMC3701561; doi:10.1186/1471-2164-14-392)
Supplement: Additional file 1: Table S1 — BnaMPK and BnaMKK EST summary. [file 1471-2164-14-392-S1.xls]

## Sheet: mapk and MKK
Table S1. BnaMPK and BnaMKK EST summary.
gene	EST members	No. of contigs	No. of singletons	total No. of ESTs
BnaMKK1	CD815983,DY007373	0	2	2
BnaMKK2	EV047114,FG569110,CN731192,EV029841,EV101842,ES922770,DY000406,EE453569,ES911857,EV101766,EE550646,EE549667,CN731192,EV029841,EV101842,ES922770,DY000406,EE453569,ES911857,EV101766,EE550646,EE549667,	2	2	12
BnaMKK3	GR448712,CD827165,ES987383,GR452357,EV226099,EV225743,ES901823	2	1	7
BnaMKK4	DY021359,EE453691,EV172847,EV172844,DY000767,EE549946,EE473632,EV141511,EV140863,EV147578,EV147304,EE417593,	2	2	12
BnaMKK5	EV157802,EV159133,EV157723,EV047660,EE469632,EV057757,	2	0	6
BnaMKK6	EL591129,ES918790,EV049676	1	1	3
BnaMKK8	EV089599	0	1	1
BnaMKK9	EE483265,EV110555,GR442846,ES926672,EV110269,EE558213,GT081263,GR443098,CJ999402,EV151130,EV114278,EV114362,EV114448,EE567597,EV151483,	3	0	15
BnaMPK1	EV165785,GT076963,GT076962,CD824671,EV165870	1	1	5
BnaMPK2	EE561003,EE443575,EV221565,EL625327,FG562719,CD815937	1	4	6
BnaMPK3	ES899818,EV167395,AY642433,AY642433,EG020964,FG564714,EV115898,CJ999481,EE556178,EV167478,EV140696,EV140867,EV141097,EV147299,EV141515,EV147561,EV121361,EV115818,ES957372,FG563621,EV013027,DY023626	2	2	22
BnaMPK4	DY010793,EE447730,EE549419,DY017590,DW999607,CD837671,EV047683,EE446249,EV142915,GT083050,EV210204,FG555526,EE537500,DY000767,EE549946,EE473632,EV141511,EV140863,EV147578,EV147304,EE417593,EL623141,DQ206628,DQ206628,EV006147,EE515094,EE485336,EE484526,CD836998,CD842287,EV170265,EV035904,EE434652,EV079668,EL590671,EV142570,EV170264,EV209829,EE448378,EE428404,EV135837,EV135564,CD844291,EE552325,ES9…	4	3	47
BnaMPK5	EE543685,EV085001,EV009028,ES986751,GT083317,GT083370,	1	2	6
BnaMPK6	GR441986,CD815392,EV059414,DY016366,CD837667,ES911801,EL627375,EE409151,EV167253,EV212770,EV070950,EE466150,EV212048,EV167172,EV213103,EV212552,EV212222,FG564073,EV031314,EE442516,EV048106,EE442049,EE472502,EV205041,EV205350,ES905805,EV179735,EV217656,	5	1	28
BnaMPK7	FG567218,DY022216,GT073646,EV157633,ES909629,EE480939,EV032448,EV050914,ES994114,EE481964,EV157545,DY020791,EE434742,	3	1	13
BnaMPK8	EG019730,EV195139,EL625002,FG579211,EV095359,EV095212,EV094993,EV095428,EV095287,EV095141,EV095071,EV094920,FG570324,GR436977,GR439236,GR453733,EV217232,EE475570,EV110966,ES902872,DY018365,EV110721,EV217014,GR444175,EL589873,ES912729,GR438217,GR438333,ES905827,EV119165,GR436973,EV223683,EV175444,EV175376,EV224063,EV132524,EV131876,EV132113,EE550530,EV198756,ES987042,EL626362,EE566262,DY003505,EL6…	9	3	50
BnaMPK9	AY737714,AY737714,GR439049,GR448079,GR448081,EE514748,	1	0	6
BnaMPK10	CD813301,CD812955	1	0	2
BnaMPK12	EE456573,FG567263,EV205774,EV206005	1	2	4
BnaMPK13	EL586787	0	1	1
BnaMPK15	EE563598	0	1	1
BnaMPK16	CX194748,ES991634,EL630728,EV184689,EE411398,EV218480,GR447277,EV184601,EV170175,EV170181,ES910420,EL593143,EE480112,EV220964,EV221228,EV182985,EV183070,EE444334,EE468813,EV055238,EV203797,EV192876,EV194894,EE421344,ES904768,EV194966,CD825641,EL623081,CX188014,CX195852,EV192914,EV058401,EV012688,EV204083,EL623404,ES902341,EV218730	9	3	37
BnaMPK17	CD814079,EE562726,EE439105,EE438326,GT074855,EV007934,EV196828,FG578596,EV196908,GR459413,H07751,ES977125,ES977174,ES977296,ES977136,GR448024,FG569291,EE429908,EE443220,EV039816,ES902823,EE446112,ES982357,ES899626,ES264541,GT085461,GT085261,EV196939,EV190524,FG567778,ES983021,GT081472,EV100969,EV180376,EV180301,EE417935,EV174152,EV174166,ES908265,EE424906,EV156773,EV101046,CN730605,EV190456,EV156…	5	5	55
BnaMPK18	ES980571,EV120924,EV193796,EV218034,EV182284,GT083359,EE559636,CN731583,EV003411,EV110842,EV110688,EV182236,ES911155,ES900806,ES265360,EL627893,ES263836,GR437226,ES981120,CX190713,CX190724,CX196159,EE462782,EV201501,EE449658,DY012021,EE545479,ES264057,EV147677,EV147972,ES897758,EV201590,EV193868,	7	3	32
BnaMPK19	CD833232,EV006288,ES910701,ES907154,EV062031,EE505156,EE505445,EE505180,EL628701,EV153456,EV048497,EV140207,CX195980,EV153380,EV140077,GR436093,EV110767,EV110584,EV087215,EV107527,EV107850,ES980318,EV031736,EV106576,EV022324,EV106408,EV024456,CX195143,EV207199,EV206859,ES957911,EE460147,CD842114,DY012772,CN729549	5	2	35
BnaMPK20	CN729088,DY005601,EE450784,EV040415,GR454968,GR459136,EV132622,GR462901,CX194769,CX195221,CX195212,ES911716,ES902645,FG566642,EV079954,ES987141,EV186226,EV132970,EV186005,EE565254,ES993980,ES952696,CX194435,GR456775	6	4	23
