# Supplementary material for: Identification and analysis of MKK and MPK gene families in canola (Brassica napus L.)
Source: BMC Genomics. 2013 Jun 11;14:392. doi: 10.1186/1471-2164-14-392 (PMC3701561; doi:10.1186/1471-2164-14-392)
Supplement: Additional file 2: Table S2 — MKK and MPK sequences from different species used for phylogenetic analysis. [file 1471-2164-14-392-S2.xls]

## Sheet: MKK
Table S2. MKK sequences from different species used for phylogenetic analysis.
Species	Abbrevition	Gene bank Accession No.
Arabidopsis thaliana	AtMKK1	AAC72754.1
	AtMKK2	CAB79739.1
	AtMKK3	BAB11601.1
	AtMKK4	AAG50863.1
	AtMKK5	BAA28831.1
	AtMKK6	Q9FJV0.1
	AtMKK7	AEE29706.1
	AtMKK8	AEE74363.1
	AtMKK9	AEE35470.1
Oryza sativa	OsMKK1	NP_001056806.1
	OsMKK3	ABN50916.1
	OsMKK4	BAD19216.1
	OsMKK5.1	BAD35809.1
	OsMKK5.2	NP_001057029.2
	OsMKK6	NP_001043164.1
	OsMKK10.1	BAD07913.1
	OsMKK10.2	NP_001049430
	OsMKK10.3	AAL58223.1
Zea mays	ZmMKK1	AAC83393.1
	ZmMKK4	NP_001147876.1
	ZmMKK6	ACG40591.1
Glycine max	GmMKK2	AAL62336.1
	GmMKK4	XP_003529493.1
	GmMKK6	XP_003524547.1
Vitis vinifera	VvMKK2	XP_002280877.1
	VvMKK5	XP_002283080.1
	VvMKK6	XP_002274862.1
Saccharomyces cerevisiae	ScMKK1	CAA99451.1
	ScMKK2	AAB68220.1
	ScMEK=MKK3	EDN60201.1
Brassica napus	BnaMKK1	JQ708028
	BnaMKK2	JQ708029
	BnaMKK3	JQ708030
	BnaMKK4	JQ708031
	BnaMKK5	KC246595
	BnaMKK6	JQ708032
	BnaMKK8	Bra020769
	BnaMKK9	JQ708033
	BnaMKK10	Bra023257
Gossypium hirsutum	GhMKK5	ADU54563.1
	GhMKK6	ADR31548.1
Ostreococcus tauri	OtMKK	CAL51803.1
Selaginella moellendorffii	SmMKK5.1	XM_002968671
	SmMKK6	EFJ10763
	SmMKK4	EFJ07338.1
	SmMKK3-1	EFJ38005.1
Sorghum bicolor	SbMKK-Sb03g033190	EES03540.1
	SbMKK-Sb04g035370	EES07649.1
	SbMKK-Sb05g008160	EES08320.1
	SbMKK-Sb01g010180	EER93569.1
	SbMKK-Sb01g042350	EER92617.1
	SbMKK-Sb04g031130	EES07419.1
	SbMKK-Sb10g006080	EER87992.1
	SbMKK-Sb01g010200	EER93571.1
Physcomitrella patens	PpMKK-Pp1s114_89V6.1	EDQ65743
	PpMKK-Pp1s106_83V6.1	EDQ66344
	PpMKK-Pp1s32_219V6.1	EDQ76757
	PpMKK-Pp1s50_83V6.1	EDQ73493
	PpMKK-Pp1s151_2V6.1	EDQ62669.1
	PpMKK-Pp1s92_27V6.1	EDQ67850.1
Populus trichocarpa	PtMKK2.1	eugene3.00180195
	PtMKK3	estExt_fgenesh4_pg.C_LG_I2149
	PtMKK4	gw1.X.3215.1
	PtMKK6	estExt_Genewise1_v1.C_1450125
	PtMKK9	gw1.XII.274.1
	PtMKK10	eugene3.00290225
	PtMKK11.1	fgenesh4_pg.C_LG_VIII001629
Medicago sativa	MsMKK4=SIMKK	CAC69137.1
	MMK2	Q40353.1
	MsMKK3	CAB37188.1
Nicotiana tabacum	NtMEK2	AF325168
	NPK2	BAA06731.1
	NtMKK5	AAG53979.1
	NtMKK6	CAC24705.1
Nicotiana benthamiana	NbMKK1	AB243987
Petroselinum crispum	PcMKK5	AY533302
	PcMKK2	AY533301.1
Solanum lycopersicum	SlMKK2	SGN-U319074=NP_001234588.1
	SlMKK3	SGN-U325519=NP_001234591.1
	SlMKK4	SGN-U315916=NP_001234595.1
Solanum tuberosum	StMKK1	AB091780
	StMKK5	BAC81698.1
Ricinus communis	RcMKK2	EEF48047
	RcMKK5	EEF39361
	RcMKK9	EEF47615.1
	RcMKK10	EEF34718.1
Brachypodium distachyon	BdMKK1	JX297551,JX308237 (alternative splicing)
	BdMKK3	JX297552
	BdMKK6	JX297554, JX297555 (alternative splicing)
Chlamydomonas reinhartdii	CrMKK-Cre06.g249150
	CrMKK-g13871

## Sheet: MPK
Table S2. MPK sequences from different species used for phylogenetic analysis.
Species	Abbrevition	Gene bank Accession No.
Arabidopsis thaliana	AtMPK1	Q39021.2
	AtMPK2	Q39022.2
	AtMPK3	Q39023.2
	AtMPK4	Q39024.2
	AtMPK6	Q39026.1
	AtMPK7	Q39027.2
	AtMPK8	AEE29680.1
	AtMPK9	AEE76038.1
	AtMPK11	AEE27306.1
	AtMPK12	Q8GYQ5.1
	AtMPK13	AEE28198.1
	AtMPK15	Q9C9U4.3
	AtMPK16	AED92639.1
	AtMPK17	Q84M93.1
	AtMPK18	Q9C5C0.4
	AtMPK19	AEE75559.1
	AtMPK20	Q9SJG9.2
Gossypium hirsutum	GhMPK2	ADI52624.1
	GhMPK3	ADI52626.1
	GhMPK4	ADI52627.1
	GhMPK6	AEG64802.1
	GhMPK7	ADI52628.1
	GhMPK16	ADI52623.1
	GhMPK19	AAZ83349.1
Glycine max	GmMPK1	AAQ13491.1
	GmMPK2	AAQ14867.1
	GmMMK1. 2	XP_003529370.1
	GmMMK1. 1	XP_003529369.1
	GmMMK2	XP_003534546.1
	GmMPK4	XP_003525376.1
	GmMPK7	XP_003532750.1
	GmMPK9.1	XP_003533337.1
	GmMPK9.2	XP_003532537.1
	GmMPK9.3	XP_003530058.1
	GmMPK2.2	XP_003532933.1
	GmMPK10.1	XP_003551917.1
	GmMPK10.2	XP_003519551.1
	GmMPK15	XP_003525197.1
	GmMPK16.1	XP_003550513.1
	GmMPK16.2	XP_003529601.1
	GmMPK16.3	XP_003542896.1
	GmMPK19.1	XP_003546736.1
Oryza sativa	OsMPK2=OsMAPK33	BAF07803.1
	OsMAPK2	AF194416
	OsMPK3=OsMAPK5a	BAF11684.1
	OsMPK4.1	BAF27070
	OsMPK4.2	BAF22942.2
	OsMAPK5b	AF479884
	OsMPK6=OsSIPK	BAF18760.1
	OsMPK7=OsMAPK4=OsMSRMK2 =OsMSRMK3	BAF20385.1
	OsMPK8=OsWJUMK1	Q5SN53.2
	OsMPK9	BAF20444.1
	OsMPK10	BAF28040
	OsMPK12	BAF18318
	OsMPK16	NP_001067677.2
	OsMPK17.1	BAF20444.1
	OsMPK17.2	BAF07729.1
	OsMPK20.1	BAF05556.1
	OsMPK20.2	AAS16898.2
	OsMPK20.3	BAF19527.1
	OsMPK20.4	BAF05708
	OsMPK20.5	BAF18256.1
	OsMPK21.1	BAF18318.1
	OsMPK21.2	BAF05608.1
	OsBIMK1	AF332873
	OsBWMK1	AF177392
	OsMPK16=OsSJMK1	AK068981
	OsRMAPK2	AAF23903
Brassica napus	BnaMPK1	JQ708034
	BnaMPK2	JQ708038
	BnaMPK3	JQ708040
	BnaMPK4	JQ708041
	BnaMPK5	JQ708042
	BnaMPK6	JQ708043
	BnaMPK7	Bra037234
	BnaMPK8	JQ708044
	BnaMPK9	JQ708045
	BnaMPK10	Bra014527
	BnaMPK12	Bra039292
	BraMPK13	Bra031597
	BraMPK15	Bra003834
	BnaMPK16	JQ708035
	BnaMPK17	JQ708036
	BnaMAPK18	Bra039676
	BnaMPK19	JQ708037
	BnaMPK20	JQ708039
Ostreococcus tauri	OtMPK(ISS)	CAL55559.1
Triticum aestivum	TaMPK1d	ABC65848.1
	TaMAPK1e	ABC65849.1
	TaMAPK2	ABC54586.1
	TaMAPK3=TaWCK1	AAC28850.1
	TaMAPK6	AAO16560.1
	TaMAPK9	ABD97883.1
Vitis vinifera	VvMPK1	XP_002281075.2
	VvMMK 2	XP_003633959.1
	VvMPK3	XP_002284807.1
	VvMPK4	XP_002276158.1
	VvMPK6	XP_002278048.2
	VvMPK9	XP_003634202.1
	VvMPK13	XP_002284710.1
	VvMPK16	XP_002279719.2
	VvMPK19	XP_002285641.1
	VvMPK20	XP_002283794.2
Zea mays	ZmMPK1=ZmSIMK1	NP_001105239.1
	ZmMPK2	NP_001104843.1
	ZmMPK3	ACG38361.1
	ZmMPK4	BAA74733.1
	ZmMPK5	BAA74734.1
	ZmMPK6	ACG37232.1
	ZmMPK7	ACG35608.1
	ZmMPK13	AAS64372.2
	ZmMPK14	NP_001167676.1
	ZmMPK17	AEC11096.1
Hordeum vulgare	HvMPK1	BAJ84961.1
	HvMPK4	BAJ95789.1
	HvMPK5	BAK02898.1
	HvMPK6	BAJ86277.1
	HvMPK9	CAD42638.1
	HvMPK15	BAK04331.1
	HvMPK16	BAJ85440.1
	HvMPK20	BAJ92365.1
Capsicum annuum	CaMPK2	AAF81420.1
Euphorbia esula	EeMPK6	AAF65766.1
Ipomoea batatas	IbMPK3	AAD37790.1
Malus micromalus	MamMPK4	AAN75065.2
Medicago sativa	MsMPK3	CAA57721.1
	MsMPK4	CAA57719.1
	MsMPK6	AAB41548.1
	MsMPK11	AAF81314.1
	MsMPK19	AAD28617.1
	SIMK=MsK7	Q07176.1
Malus sieversii	MsiMPK	AF435805
Nicotiana tabacum	NtMPK1-NTF3	CAA49592.1
	NtWIPK	BAA09600.1
	NtSIPK	AAB58396.1
	Ntf4-1	ABB16417.1
	NRK1	BAB32406.1
	NtMPK4	AFP20226.1
	NtMPK9	AFP20222.1
	p43Nft6-NtMPK13	CAA58760.1
	NtMPK15	AFP20220.1
	NtMPK16	AFP20219.1
	NtMPK19	AFP20229.1
	NtMPK20	AFP20228.1
Petroselinum crispum	PcMPK3a	CAA73323
	PcMPK3b	AAN65181.1
	PcMPK4	AAN65180.1
	PcMPK6	AAN65179.1
	PsMPK2	AAF73257.1
Pisum sativum	PsMPK3	AAF73236.1
	PsMPK6	CAA50036.1
Solanum lycopersicum (Lycopersicon esculentum)	SlMPK1	AY261512.1
	SlMPK3	AY261514.1
	SlMPK4	HM367593
	SlMPK6	CAD59691.1
	SlMPK8	HM189670
	SlMPK9	ADK13095.1
	SlMPK10	JF795445
Solanum tuberosum	StMPK1	AB062138.1
	StMPK3	BAE44363.1
	StMPK4	BAB93531.1
	StMPK6	BAB93529.1
	StMPK13	BAB93532.1
Populus trichocarpa	PtMPK3	EEE87972
	PtMPK4	EEE82820
	PtMPK6	EEF03840
	PtMPK7	EEE90718
	PtMPK9	EEE96102.1
	PtMPK15	EEE89808
	PtMPK16	EEF00592
	PtMPK19	EEF11041.1
	PtMPK20	EEE94540
Sorghum bicolor	SbMPK1	EES06273
	SbMPK4	EER94589
	SbMPK6	EER89222
	SbMPK9	EES18732.1
	SbMPK15	EES03344
	SbMPK20	EES20009
Selaginella moellendorffii	SmMPK1	EFJ38454.1
	SmMPK2	EFJ11818
	SmMPK9	EFJ26549
	SmMPK16	EFJ38694
	PpMPK1	EDQ58680
Physcomitrella patens	PpMPK2	EDQ63674
	PpMPK4	EDQ68240
	PpMPK16	EDQ69215
Ricinus communis	RcMPK2	EEF52621.1
	RcMPK4	EEF50573
	RcMPK6	EEF37477
	RcMPK7	EEF40793
	RcMPK9	EEF28215
	RcMPK13	EEF32143
	RcMPK15	EEF36363
	RcMPK16	EEF45410.1
	RcMPK19	EEF33894.1
	RcMPK20	EEF33859
	ScHog1p=ScMPK3	NP_013214.1
Saccharomyces cerevisiae	ScSlt2p=ScMPK4	NP_011895.1
	ScFUS3p=ScMPK4	NP_009537.1
	ScKSS1p=ScMPK6	NP_011554.3
Brachypodium distachyon	BdMPK3	JX297545
	BdMPK6	JX297546
	BdMPK7	JX297547
	BdMPK11	JX297548
	BdMPK14	JX297549
	BdMPK17	JX297550
