# Supplementary material for: Identification and analysis of MKK and MPK gene families in canola (Brassica napus L.)
Source: BMC Genomics. 2013 Jun 11;14:392. doi: 10.1186/1471-2164-14-392 (PMC3701561; doi:10.1186/1471-2164-14-392)
Supplement: Additional file 8: Table S3 — Arabidopsis MPK and MKK expression profiles in response to different stresses. GENEVESTIGATOR database was used to analyze the gene expression levels. [file 1471-2164-14-392-S8.xls]

## Sheet: Sheet1
Table S3. Arabidopsis MPK and MKK expression profiles to different stresses.
AGI No.	Gene	Probe	JA		SA	ABA		oxdative		ACC		salt		cold		Botrytis cinerea
			1h	3h		1h	3h	early	late	1h	3h	early	late	early	late
AT1G10210	AtMPK1	264405_at	-1.18	1.09	1.17	-1.09	-1.17	1.11	-1.06	-1.13	1.09	1.12	-1.11	-1.18	-2.09	-1.38
AT1G59580	AtMPK2	262076_at	-1.21	-1.26	1.13	-1.18	-1.32	-1.18	-1.18	-1.17	1.02	-1.14	-1.08	-1.3	-1.96	-1.34
AT3G45640	AtMPK3	252592_at	-2.33				-3.5	1.11	1.12			3.68	5.42	3.54
AT4G01370	AtMPK4	255624_at	-1.85		1.98
AT4G11330	AtMPK5	254924_at	-1.07	-1.01	-1.49	2.11	4.28	-1.02	1.22	-1.09	-1.18	2.89	5.29	-1.1	2.3	1.1
AT2G43790	AtMPK6	260571_at	-2.32
AT2G18170	AtMPK7	263065_at				1.93	5.07	2.67					1.85	-1.57		1.76
AT1G18150	AtMPK8	256075_at	1.16	-1.02	-1.22	-1.01	1	1.06	-1.05	-1.04	-1.19	-1.07	-1.1	-1.48	-1.06	-1.09
AT3G18040	AtMPK9	258123_at	-1.05	1.24	-1.71	-1.1	1.29	1.07	-1.23	-1.25	-1.07	-1.12	1.03	-1.16	-1.06	-1.27
AT3G59790	AtMPK10	251462_at	1.04	-1.2	1.09	1.1	-1.12	-1.07	-1.02	1.25	-1.25	1.07	-1.15	-1.02	-1.03	1.01
AT1G01560	AtMPK11	259428_at	1.84		3.36				3.29			2.56	6.73	2.99	10.92	2.27
AT2G46070	AtMPK12	266600_at											-1.9
AT1G07880	AtMPK13	261460_at	-1.07	-1.05	1.09	-1.02	1.04	1.17	1.38	-1.05	1.27	-1	-1.35	-1.03	-1.73	-1.14
AT4G36450	AtMPK14	246254_at	2.02										1.63
AT1G73670	AtMPK15	260045_at	-1.97										-1.9
AT5G19010	AtMPK16	249964_at	-1.07	1.02	-1.41	-1.15	-1.21	-1.01	-1.17	-1.12	-1.2	-1.13	-1.3	-1.01	-1.38	-1.44
AT2G01450	AtMPK17	266348_at	1.42	1.37	1.11	-1.01	1.09	-1.1	1.26	-1	1.07	-1.2	-1.38	-1.05	-1.43	1.29
AT1G53510	AtMPK18	260979_at			-1.58							-1.59				-2.17
AT3G14720	AtMPK19	258119_at	1.79	1.54	1.16	1.29	1.73	-1.1	1.06	-1.42	-1.17	1.14	1.58	1.61		1.11
AT2G42880	AtMPK20	263989_at	-1.02	-1.1	-1.07	-1.04	-1.06	1.13	1.03	-1.12	1.02	-1.09	1.27	-1.31	-1.16	-1.39
AGI No.	Gene	Probe	JA	JA	SA	ABA	ABA	oxdative	oxdative	ACC	ACC	salt	salt	cold	cold	Botrytis cinerea
			1h	3h		1h	3h	early	late	1h	3h	early	late	early	late
AT4G26070	AtMKK1	253993_at	1.58		4.6									-2.29
AT4G29810	AtMKK2	253646_at	-1.79		2.36							-1.57
AT5G40440	AtMKK3	249351_at	-1.83
AT1G51660	AtMKK4	256183_at	1.84		1.72									1.52
AT3G21220	AtMKK5	258046_at	-1.82		1.92
AT5G56580	AtMKK6	247962_at	1.68		-1.79							3.91
AT1G18350	AtMKK7	261662_at	-1.53
AT3G06230	AtMKK8	256390_at
AT1G73500	AtMKK9	245731_at	2.54	3.47	2.4		5.21	2.65				1.69	3.18	3.94	2.03	1.59
AT1G32320	AtMKK10	260699_at
Note: The above data were extracted from Genevestigator (https://www.genevestigator.com/gv/plant.jsp) with values expressed as treatment/mock in a linear scale. Positive values indicate induction and negative repression.
