# Supplementary material for: Identification and analysis of MKK and MPK gene families in canola (Brassica napus L.)
Source: BMC Genomics. 2013 Jun 11;14:392. doi: 10.1186/1471-2164-14-392 (PMC3701561; doi:10.1186/1471-2164-14-392)
Supplement: Additional file 9: Table S4 — Primers used in this study. [file 1471-2164-14-392-S9.xls]

## Sheet: Sheet1
Table S4. Primers used in this study
Gene	primer sequence (5'→3')
BnaMKK1	Q-F: GCTCGAATGTGCAACGGGTAAGT
	Q-R: TGGAGAGAACAGGTGGGAAGGTG
	F: GGAATTCCATATGAAGAGAGGCAGCTTGAGTC
	R: CGGGATCCTAGCTGTTAGCTAGTGGGGG
BnaMKK2	Q-F: CGATTAAGCCAGCGGATGATA
	Q-R: TTTAAGGCGAAGAATTGACCAGT
	F: GGAATTCCATATGAAGAAGGGTGGATTCAGCAATAATC
	R: CGGGATCCTTAAACGGAGAATGTACCAGACAGATTC
	BiFC-F:cgGGATCCATGAAGAAGGGTGGATTCAG
	BiFC-R:CGCGTCGACAACGGAGAATGTACCAGAC
BnaMKK3	Q-F: ACGCGTTGGTCGGTTTCA
	Q-R: TTTTTATCTCATGCGTGGTTTACAATCTTA
	F: GGAATTCCATATGGCAGCATTGGAGGAACTA
	R: CGGGATCCTTAACTTGTAATATAAAGCTCTTGCTTAGC
BnaMKK4	Pro-F: CGGGATCCAATTTTGTACTTGAGTTTTAATAAGATAGATATATAAGGG
	Pro-R: GGAATTCCGCTTCGGTTAAGCGCTG
	F: GGAATTCCATATGAAACCAATCCAACCGCC
	R: CGGAATTCTACGTCGTTGGGGAAGAAGAAG
	Q-F: CCTCCTCCTCCTCGTACTCTGTCT
	Q-R: GTTACGCAAAGCTTACGCAAAAAT
BnaMKK5	F:ggaattccatATGGCCATGAGACGAAACAAACGTCCT
	R:cgcgtcgacCTAAGACGCCGGAGGCGGCG
	BiFC-F:gctctagaATGGCCATGAGACGAAAC
	BiFC-R:CGCGTCGACAGACGCCGGAGGCGGCG
BnaMKK6	F: GGAATTCCATATGAAGCTCAAATCGAACTTGAAGC
	R: CGGAATTCTTATCTAAGGCAGTTAACAGGTGGTTC
	BiFC-F:gctctagaATGAAGCTCAAATCGAACTTG
	BiFC-R:CGCGTCGACTCTAAGGCAGTTAACAGGTG
BnaMKK9	F: GGAATTCCATATGGCTCTTGTTAGAGAACGTCG
	R: CGGGATCCTCAAAGCTCTTCCTGGAGAAAAG
	GFP-F: CATGCCATGGCTCTTGTTAGAGAACGTC
	GFP-R: CGGGGCCCAAGCTCTTCCTGGAGAAAAG
	Q-F: ATCTCCGACCGCCGCTTCTCC
	Q-R: ACTGTTCCGCTGTTTCCGCATCC
BnaMPK1	F: GGAATTCCATATGGCGACTTTGGTTGATCCT
	R: CGGGATCCTCAGAGCAGCTCAAATGGTGA
	Pro-F: CGGGATCCGTAGTTGCTAAGCTGTTTCATCAAC
	Pro-R: GGAATTCTAGTTTCTTCTCCTTCTTCATCACAATTC
	Q-F: TCGATGTTGATGAGGAGTTGGGAGAG
	Q-R: AAATGGTGAAGCTTGAGGATGGTAATGAA
	BiFC-F:cgGGATCCATGGCGACACCAGTTGATCCT
	BiFC-R:ccCTCGAGTCAGAGCAGCTCAAATGGTGA
BnaMPK2	Pro-F: CGGGATCCATTAAATCGGGCTTAATTGAGCCC
	Pro-R: GGAATTCTCTTCCTTCAGACAAGTTATGCAATA
	F: CATATGGCGACTCCGGTTGA
	R: GGATCCTCATAATACTTAAGATCAGAGCTCAGAG
	GFP-F: CATGCCATGGTAAAGAAGGGTGGATTCAGC
	GFP-R: CGGGGCCCAACGGAGAATGTACCAGAC
	Q-F: GTACGACCCAAATGCAAAATCCTCCTG
	Q-R: TCTCTTATCATCTCCGCCCCCAAATC
	BiFC-F:ggactagtATGGCGACTCCGGTTGA
	BiFC-R:CGCGTCGACTCAGAGCTCAGAGTTAACAGT
BnaMPK3	Pro-F: CGGGATCCTAAACGAATATATAACAACGTATTTATTTGATTTTTGG
	Pro-R: GGAATTCCGCGATAAGTCAACTTCAAAGC
	F: CGGAATTCATGAACAACGCCGGCGG
	R: CGGGATCCTAAGCATATGTTGGATTGAGTGC
	Q-F: TGAATCACCCGTACCTAGCC
	Q-R: ATTCATTCGGTTGCTGCTCT
	BiFC-F:cgGGATCCATGAACAACGCCGGCGG
	BiFC-R:ccctcgagCTAAGCATATGTTGGATTGAG
BnaMPK4	F: GGAATTCCATATGTCGGCGGAGAACTGT
	R: CGGGATCCTTACTGAGGATTGAACTTGACTGTTT
BnaMPK5	Q-F: ATCCTCATCCGACCAATTAAGAAAGTT
	Q-R: TGGGTTACAAGGAAAATCGTTACACATA
	F: GGAATTCCATATGTCCTCTGAAACTGAGTCAGC
	R: CGGGATCCTTAATTGGTCGGATGAGGATTGAAC
	GFP-F: CATGCCATGGGCTCCTCTGAAACTGAG
	GFP-R: CATGCCATGGCTCCACCTCCACCTCCATTGGTCGGATGAGGATTGAAC
	cgGGATCCATGTCCTCTGAAACTGAGTCA
	ccCTCGAGTTAATTGGTCGGATGAGGATTG
BnaMPK6	Pro-F: CGGGATCCATTACATGCCTTTACATTTGGTTTACAC
	Pro-R: GGAATTCATGAAGAAGAAAGGAAGAGACTTTCG
	F: GGAATTCCATATGGACGGTGGAACGGG
	R: CGGGATCCTATTGCTGGCTGATACTCTGG
	GFP-F: GGACTAGTGACGGTGGAACGGGTCA
	GFP-R: CGGGGCCCAGCTATTGCTGGCTGATACTC
	Q-F: CGATGAGCCAGAGTGCACGATACCT
	D1-R: CGGGATCCTCAGCTCTCGGAGTTGACTCTAG
	D2-R: CGGGATCCTCATATCGCTAGAGGATGCACATT
	D3-F: GGAATTCCATATGTCCGAGAGCGACTTCATGA
	Q-R: ATTGCTGGCTGATACTCTGGATTGAA
BnaMPK8	Q-F: TAAAACCGACAAAGAGGACACCATAG
	Q-R: TCAAACCCAACCACGAAGATAGAT
	F: GGAATTCCATATGGGTGGTGGTGGGAATC
	R: CGGAATTCTTAAGAATTACGAAGAGAAGCAACTCT
BnaMPK9	F: GGAATTCCATATGGATCCTCATAAAAAGGTTACACT
	R: CGGAATTCAAGTGTGGAGAGCCGC
	GFP-F: CATGCCATGGATCCTCATAAAAAGGTTACA
	GFP-R: CATGCCATGGCTCCACCTCCACCTCCAGTGTGGAGAGCCGCGGCCT
	Q-F: GCCGCGGCTCTCCACACTTGATTA
	Q-R: GTATGCAGCAGAGAACCAGAGACACA
BnaMPK16	F: GGAATTCCATATGCAGCCTGATCAACGC
	R: CGCGTCGACTTAGTACCAGCGACTCGTTGC
BnaMPK17	F: GGAATTCCATATGTTGGAGAAAGAGTTTTTCACG
	R: CGGAATTCTAAGACACTGCAGAGGAGAC
BnaMPK18	F: CATGCCATGgagCAACCAAATCAAGCAAAGAG
	R: CGCGTCGACTAGTCCGGGCCCTTATTATGT
BnaMPK19	Q-F: CGATGCAACAAGGTCAGGTGAAGAAGAAC
	Q-R: GCCGCGCAGACAACTCCGTAGC
	F: GGAATTCCATATGCAACAAGGTCAGGTGAAG
	R: CGGGATCCTTAAGACATGCCGTACCCAAC
	BiFC-F:cgGGATCCATGCAACAAGGTCAGGTGAAG
	BiFC-R:ccctcgagTTAAGACATGCCGTACCCAAC
BnaMPK20	Q-F: TATTTTGATCTGAGTTGGCTTATTTTCT
	Q-R: ACGCATTTTAGCTTTATTTATCAGTTTATT
	F: GGAATTCCATATGCAGCAAGATCCTCAGC
	R: CGGAATTCTAGTACATCTTTGACATGCCG
BnaWRKY1	F: TTAGGTCATGATCGCTGAGGTGGGAAAAGTCTTGG
	R: CGGGATCCTTAGCTTTGACCAGACTCTGCTTTTGG
	Q-F: TTGACGGCTGTGAGTAAAGAGAAATC
	Q-R: TCACATCATCGGCCAAAGGAA
BnaWRKY6	F: CCCCCGGGTATGGACATAGGATGGTCTGG
	R: CGCGTCGACTTATCCTTGATTTTTGTTGTTTCCTTC
	Q-F: GCGGCCGCAACAACAAATGACA
	Q-R: CGACGGAGAGCCACTGGAAAACTG
BnaWRKY20	F: GGAATTCCATATGAACCCCCAAGTTGATAATGAC
	R: CCCCCGGGTCTAAGGACCCGATTGTATTCTC
	GFP-F: GGAAGATCTCGAACCCCCAAGTTGATAATGAC
	GFP-R: CGGGGCCCAGGACCCGATTGTATTCTC
	Q-F: CAGCCTCAATCTCGGTGTGGGAATCT
	Q-R: TAGCGTGGTAATATGACATGGGAGCAG
	D1-R: CCCCCGGGCTAATCATAAGACCTTTCAA
	D2-R: CCCCCGGGCTAGTTGAGGTTTAGGATGGTC
	D3-F: GGAATTCCATATGTTATTTGAAAGGTCTTAT
	BiFC-F: gcTCTAGAATGAACCCCCAAGTTGATAAT
	BiFC-R: ccATCGATAGGACCCGATTGTATTCTC
BnaWRKY26	F:gcCCATGGCCTCTTTCAACCAGC
	R: cgggatccCTAAAAGCTGACACAGTCTGAGATC
	BiFC-F: cgGGATCC ATGGCCTCTTTCAACCAGC
	BiFC-R: CGCGTCGAC AAAGCTGACACAGTCTGAGATC
	Q-F:ATGGCCTCTTTCAACCAGCA
	Q-R:ACGTGCCTGTCGTTGGAGAT
BnaWRKY28	F: GGAATTCCATATGTCCAATGAAACCAAAGATTTCTACAAC
	R: CGGGATCCTCAATGCTCTTGCTTGAAGAAAATG
	GFP-F: CATGCCATGGTATCCAATGAAACCAAAGAT
	GFP-R: CGGGGCCCATGCTCTTGCTTGAAGAAAATG
	Q-F: GCGGCGGCTGCTATGTACTCTGACT
	Q-R: GTATCCATAATCCAAAGCCCCCTCCAC
	D1-R: CGGGATCCTCATTTAGTCATAAACGACACTCGT
	D2-R: CGGGATCCTCACGGAATGGGATGGTTGTGTT
	D3-F: CGCCATGGAGACTAATCTTCGGGGAAATTCC
BnaWRKY31	F:GGAATTCCATATGTTCCGGTTTCCGGTGAGT
	R:CGGGATCCTATCTATTGTCACCGTTGCTAGTAGCC
	Q-F: TAACGGCTCCAGTCATCAGAATAATAA
	Q-R: ATAAAATAAAATCGAGCATCAAAACAAAGA
BnaWRKY45	F: GGAATTCCATATGGAGGATAGGTCATGTCAGGTG
	R: CGGGATCCTCAGTACAATTCACGCATTGCTC
	Q-F: TGATACACCCTCCGATAACTTCCACCACA
	Q-R: CATTCTTTTGCGCCAGTTTCATTCATCTA
BnaWRKY53	F: GGAATTCCATATG GAAGGTCAAAAAGCTATGTTAGC
	R: CGGGATCCTTAATAATAGATCGACTCTTGTAAAAAC
	Q-F: GTAGCCGCAGCACTCTTCTTGTTGTAATCT
	Q-R: ACCGCTCTAATCTCAGTGAAATGGAAGGA
	D1-R: CGGGATCCTCAGTTCGTCTCAGCCGCCGG
	D2-R: CGGGATCCTCATAGCATGACAAGAACTTT
	D3-F: GGAATTCCATATGTCTTATCCGGCGGCTGAG
	BiFC-F:cgGGATCCATGGAAGGTCAAAAAGCTATG
	BiFC-R:CGCGTCGACATAATAGATCGACTCTTGTAAAAAC
BnaWRKY69	F: GGAATTCCATATG CACCGTAGAGGAATTCAAGAATC
	R: CGGGATCCTCATCTAGAACTATCACAGAAAGG
	Q-F: CCGGCAAGGAAGCAGGTGGAGAG
	Q-R: TGGTGCGGTGGTGGTGGGATTT
	D1-R: CGGGATCCTCATCTACTCTTAGATCCTTCCACG
	D2-R: CGGGATCCTCAGGGGAAAGGGTGGTTGTG
	D3-F: CGCCATGGAGTCCGCCGCTAACAACAAATC
	BiFC-F:cgGGATCCATGCACCGTAGAGGAATTCAAG
	BiFC-R:ccCTCGAGTCTAGAACTATCACAGAAAGG
Note: F and R are primers used for amplifying CDS and cloned into pGBKT7 or pGADT7. Q-F and Q-R are for realtime PCR, and GFP-F and GFP R are for subcellular localization.BiFC-F and BiFC-R are used for In vivo Bimolecular florescence complementation (BiFC) analysis.
